# Supplementary material for: Leveraging global investments for polio eradication to strengthen health systems’ resilience through transition
Source: Health Policy Plan. 2024 Jan 23;39(Suppl 1):i93–i106. doi: 10.1093/heapol/czad093 (PMC10977911; doi:10.1093/heapol/czad093)
Supplement: czad093_Supp [file czad093_supp.zip]

Archive with 5 entries (5 files):
- Supplemetary materials_160123 edited.docx
- Figure S1.pptx
- Figure S2 edited.pptx
- Figure S3.pptx
- Table S2_new.docx
